# Supplementary material for: SERPIN-Derived Small Peptide (SP16) as a Potential Therapeutic Agent against HIV-Induced Inflammatory Molecules and Viral Replication in Cells of the Central Nervous System
Source: Cells. 2023 Feb 15;12(4):632. doi: 10.3390/cells12040632 (PMC9954444; doi:10.3390/cells12040632)
Supplement: Supplementary file 1 [file cells-12-00632-s001.zip]

Archive with 1 entries (1 files):
- cells-2065100-supplementary.pdf
